# Supplementary material for: Examining clinical similarities between myalgic encephalomyelitis/chronic fatigue syndrome and d-lactic acidosis: a systematic review
Source: J Transl Med. 2017 Jun 7;15:129. doi: 10.1186/s12967-017-1229-1 (PMC5463382; doi:10.1186/s12967-017-1229-1)
Supplement: Supplementary file 1 — Additional file 1: Table S1. Demographic and clinical data summary of d-lactic acidosis episodes (n = 59) included in the qualitative synthesis. All episodes simultaneously reported at least one high d-lactate level (from blood or urine analysis) and documented neurological symptoms. Episodes were screened for information about patient demographics, neurological symptoms, non-neurological symptoms, d-lactate levels, l-lactate levels, anion gap, pH levels, microbial composition, proposed triggers, medical history/comorbid conditions and treatment. Numbers in brackets (1) and (2) indicate separate episodes for the same patient. The letters a and b identify different patient cases reported in the same reference. Episodes from non-SBS patients are marked with an asterisk. [file 12967_2017_1229_MOESM1_ESM.xlsx]

## Sheet: Supp Table 2
Supplementary Table 1. Demographic and clinical data summary of D-lactic acidosis episodes (n = 59) included in the qualitative synthesis.
All episodes simultaneously reported at least one high D-lactate level (from blood or urine analysis) and documented neurological symptoms.
Episodes were screened for information about patient demographics, neurological symptoms, non-neurological symptoms, D-lactate levels, L-lactate levels, anion gap, pH levels, microbial composition, proposed triggers, medical history/comorbid conditions and treatment.
Numbers in brackets (1) and (2) indicate separate episodes for the same patient. The letters a and b identify different patient cases reported in the same reference. Episodes from non-SBS patients are marked with an asterix (*).
Population	Episode Code #	Reference	Episode of D-la	Age (years)	Sex	Neurological Symptoms	Non-neurological Symptoms	D-lactate measurement method	D-lactate levels	L-lactate measurement method	L-lactate	Anion gap (mmol/L)	pH measurement method	pH	Measurement Method	Microbial Composition/ overgrowth	Proposed Cause/Trigger for D-la episode	Comorbid Conditions/ Patient History	Treatment
Paediatric Male
	8	Caldarini et al., 1996	history of frequent episodes reported	10	M	heavy breathing, slurred speech, ataxia, lethargy, comatose	severe metabolic acidosis	plasma (normally not detected)	6.1 mmol/L	plasma (normal 0.6-2.2)	1.02mmol/L	unknown	fecal water	4.8	culture methods	Predominant species were Lactobacillus plantarum and Lactobacillus salivarius; no Bacteroide; also showed Enterobacteria, yeast, Clostridia	triggered after ingesting large amounts of sucrose	SBS, surgery at 2 months old for midgut volvulus	IV sodium bicarbonate and oral sodium bicarbonate
		cont…						fecal water	12.7 mmol/L	fecal water	59.6 mmol/L
	14	Day & Abbott, 1999	1st hospitalisation but 2nd parent-reported episode	5	M	fluctuating consciousness, lethargy, ataxia, slurred speech, intermittent coma	metabolic acidosis	urine	26 mmol/L			16.9	unknown	7.01		unknown	commenced probiotics (acidophilus tablets and yoghurt containing Lactobacillus acidophilus ) 3 weeks prior	SBS secondary to gastroschisis since infancy; parentaral nutrition from 1-4.5 years ; had commenced oral intake in past 6 months; SIBO and fat malabsorption	IV fluids, antibiotics (oral neomycin, metronidazole, cotrimoxazole); acidosis and neurological symptoms resolved in 24 hours
	18	Grünert et al., 2010	3 episodes (D-lact levels only measured for once; specific episode not identified	7	M	comatose; normal brain MRI	metabolic acidosis	plasma (normal = only traces)	14.2 mmol/L	serum	"normal"	21.5	unknown	7.13		unknown	functional SBS (suggested to be first case presented due to carbohydrate malabsorption); oral antibiotic after recent dental surgery; after high-carbohydrate meals	functional SBS (carbohydrate malabsorption, disaccharidases - lactase and sucrase - deficiency); central venous catheter implated at 4 weeks of age; chronic diarrhoea; failure to thrive; consistent parenteral nutrition; recent staphylococcal sepsis, emergency dental surgery and recent oral clindamycin	IV bicarbonate and electrolyte replacement, oral vancomycin, low carbohydrate diet
		cont…						urine (normal = only traces)	83.9 mmol/L
	19	Haan et al., 1985	6 episodes within 1 month period; 2nd hospitalisation but 1st episode with D-lact measured	8	M	depressed conscious state, confusion, aggressive behaviour, slurred speech, ataxia	slow, deep respirations, metabolic acidosis	urine (high but normal range not identified)	46umol/umol creatinine)	urine	0.4 umol/umol creatinine)	unknown	"acid base profile"	7.13	stool cultures	excess Lactobacillus (L. casei subspecies rhamnosus), with minimal other anaerobes; aerobic flora included Escherichia coli, group D Streptococci, Klebsiella species and yeasts	none identified - no recent dietary change, probiotic/antibiotic therapy nor infection identified	SBS; hernia at 6 months and surgery; intestinal resection at 5 years due to small bowel volvulus; malnutrition	sodium bicarbonate (temporary resolution of symptoms); oral vancomycin used on 6th episode with no future episodes reported
	30	Kaneko et al., 1997	4th episode	6	M	confusion, speech disturbance, unusual behaviour	metabolic acidosis	serum	2.32 mmol/L	serum	0.82 mmol/L			unknown	stool culture	most dominant genera were bifidobacteria and lactobacilli (L. delbrueckii subsp. Lactis)	bacterial overgrowth	SBS, resection for intestinal volvulus approx 1 year prior	IV sodium bicarbonate
	43	Obando Pacheco et al., 2015	1st episode	0.83	M	altered mental status, hypotonic - generalised	tachypnea (rapid breathing), severe malnutrition, dehydration, metabolic acidosis	plasma (normal undetectable, > 3mmol/L pathological)	> 6 mmol/L	blood	0.7mmol/L	27mEq/L	arterial	6.8		unknown	bacterial overgrowth proposed	SBS neonatal surgery, severe malnutrition, dehydration	IV bicarbonate and oral antibiotic - metronidazole
	47a	Perlmutter et al., 1983	2nd hospitalisation, 1st episode with D-lactate measured	5	M	lethargy and disorientation	moderate dehydration, metabolic acidosis	plasma	approx 4 mM (figure only)		"normal"	21		unknown	stool culture	Streptococcus viridans group (no D-lact produced), Lactobacillus acidophilus (produced the highest level of D-lactic acid with glucose and lactose administration Lactobacillus spp, Eschericia coli, bifidobacterium adolescentis	lactose load (42 gm)	SBS, surgery 2 months before for acute volvulus	fluids and bicarbonate, neomycin (some episodes recurred during antibiotic therapy)
	47b	Perlmutter et al., 1983	1st episode with D-lactate measured	1.5	M	lethargy	diarrhea, mild dehydration, metabolic acidosis	plasma	approx 4 mM (figure only)		unknown	13	arterial	7.25	stool culture	no D-lactate producing bacteria identified (Enterococcus, Escherichia coli, Propionibacterium spp.)	increase in oral intake, elemental formula	SBS, two resections at 6 months and 15 months of age	IV fluids and bicarbonate, oral neomycin
	48	Puwanant et al., 2005	2nd episode	14	M	lethargy, mental confusion, slurred and incoherent speech	hyperpnea; metabolic acidosis	plasma	11.21 mmol/L	plasma	2.89 mmol/L	28.2	blood gas	7.23		unknown	antibiotic therapy 2 months prior to D-la onset to treat GI bacterial overgrowth; immediate trigger was a large meal	SBS, surgery (jejunal and ileal resection) 5 years prior to treat midgut volvulus; protein-energy malnutrition requiring 3 days parenteral nutrition at community hospital	sodium bicarbonate infustion
	50	Rosenthal & Pesce, 1985	1st episode	2.5	M	ataxia, lethargy, irrational behaviour	diarrhea, metabolic acidosis	plasma	4.0 mmol/L	plasma	1.6 mmol/L	16.5	arterial	7.21		unknown	whilst trying to increase elemental formula intake via nasogastric tube	SBS, surgery for midgut volvulus 26 months prior.	IV fluids, acetate and oral neomycin therapy; symptoms reduced quickly
	51a	Satoh et al., 1982	4th episode	5.75	M	stupor	tachypnea, metabolic acidosis	urine	52.2mmol/g of creatinine		unknown	unknown		unknown	fecal culture	Dominant species: bifidobacterium breve, lactobacillus fermenti (produced the most D-lactate), bifidobacterium adolescentis	SBS, bacterial overgrowth	SBS, 2 years prior due to surgery for volvulus due to mesenteric lymphangiona	IV sodium bicarbonate, kanamycin therapy
		cont…						blood	5.8mM
	52	Schoorel et al., 1995	unknown	3	M	drowsiness, unhappy, weak, uncertain when moving	dyspnoea (shortness of breath), metabolic acidosis	urine (range for multiple measurements)	20-36(mmol/24 h)	urine	"normal"	unknown	blood	7.23	feacal bacteriological analysis	dysbiosis explained as a "poorly mixed anaerobic flora with predominance of Gram-positive and too few Gram-negative bacteria"	SBS, excessive carbohydrate load to colon	SBS, surgery small bowel, caecum, ascending colon resection at 9mo after thrombosis of mesenteric vessel; history of cardiovascular problems since birth	oral sodium bicarbonate, probiotics ('Julia flora' - preodominantly Gram-negative bacteria). Probiotic treatment showed a drop in urinary D-lactate excretion
	53	Scully et al., 1989	recurrent (first hospitalisation)	16	M	lethargy, aggitation, uncooperation, impaired gait, slowed and slurred speech,	metabolic acidosis	serum (normal < 0.3mM/L)	6.7 mM/L	serum	"normal"	24	blood	7.23		unknown	increasing oral intake and reduced parenteral	SBS, after trauma (stabbed)	oral neomycin (effective), IV sodium bicarbonate did not reduce symptoms, stopped oral food intake to prevent recurrence
	56	Soler et al., 2006	first hospitalisation	11	M	severe sleepiness, intermittent behavioural disturbances, slowed cerebellar function; normal EEG	respiratory arrhythmia, metabolic acidosis	plasma (normal = undetectable)	5.67 mmol/L	plasma (normal = 0.4 to 1.8 mmol/L)	2 mmol/L	26	acid-base equilibrium	7.25		unknown	SBS, bacterial overgrowth but not measured	SBS, multiple resections	IV sodium bicarbonate, oral metronidazole
		cont…						urine (normal < 40 mmol/mol of creatinine)	37.321 mmol/mol of creatinine
	66	Zhang et al., 2003	recurrent (first hospitalisation)	12	M	weakness, slurred speech, lethargy, hostile behaviour, ataxia, asterixis	nausea, dehydration, low blood pressure, metabolic acidosis	plasma (normal < 0.2mmol/L	5.23 mmol/L	plasma	6.12mmol/L	24	peripheral venous blood	7.21		unknown	SBS, episodes often after meals	SBS, extensive jejunoileal resection after intestinal volvulus in 1998 (5 years prior)	oral neomycin, IV bicarbonate and rehydration, included recommendation to reduce carbohydrate, pickles, yoghurt and sauerkraut intake.
Paediatric Female
	4	Bongaerts et al., 2005	recurrent, Feb 1995 episode	6	F	somnolence	metabolic acidosis	urine	34 mol/mol creatinine	urine	0.1 mol/mol creatinine	unknown		unknown	fecal culture from Nov 1993	97% gram-positive rods (primarily lactobacilli)	bacterial overgrowth proposed	SBS, two resections at 9 months and 15 months	antibiotic treatment (notably this increased the percentage of yeast identified during stool samples).
	17	Godey et al., 2000	1st episode with D-lactate measured on Day 1 of 4th hospitalisation,	2.75	F	mental confusion, weakness, unsteady gait	hypotonia, Kussmaul breathing (deep, laboured), metabolic acidosis	plasma (normally not detected)	11.4 mmol/L	plasma (normal 0.6-2.2)	1.32 mmol/L	28.8	blood	7.21		unknown	increasing enteral intake	SBS, resection for small intestinal volvulus	IV sodium bicarbonate - symptoms returned 6 days later
	35	Manukata et al., 2010	1st episode	5	F	ataxia, could not stand, unable to grasp objects, 'explosive' speech, EEG intermittent slow waves in occipital lobe, normal computed tomography	metabolic acidosis	serum (normal 0.043 mmol/l)	5.537	serum	8.7mg/dl	32.4 mEq/l	venous blood gas	7.141		unknown	SBS; encephalopathy triggered by "lactomin" formulation that contains lacto acidophilis, lacto bulgaricus, strep faecalis, and strep faecium'	SBS surgery on day after birth, resection due to ileus and peritonitis	IV sodium bicarbonate, antibiotic treatment (cefdinir), stopped lactomin
	37	Mayne et al., 1990)	1st episode	9	F	ataxia, slurred speech, confusion	severe metabolic acidosis	plasma (normally not detected)	9.1mmol/L	plasma (normal 0.6-2.2)	1.1 mmol/L	unknown		unknown	stool culture	N.B. this was 18mo after first episode of D-la and multiple recurrent episodes (D-lactate levels and specific neurological symptoms not reported at the time of this microbial assessment). Lactobacillus fermentum and Lactobacillus acidophilus	high sucrose snacking at funfair and lactobacilli overgrowth	SBS, resection after spontaneous small intestinal volvulus 6 months prior	IV sodium bicarbonate
	40	Modi et al., 2006	recurrent	16	F	gait instability, irritable, fatigue	metabolic acidosis	not stated (normal 0.0-0.25mmol/L)	1.08mmol/L		unknown	unknown		unknown	quantitative aerobic cultures from duodenal aspirates	N.B. this is not reflective of the D-la episode presented because it was 2 years after first presentation of D-la and multiple recurrent episodes and extensive oral antibiotic treatments (D-lactate levels and specific neurological symptoms not reported at the time of this microbial assessment). Escherichia coli, Klebsiella pneumoniae and Proteus mirabilis	bacterial overgrowth proposed	SBS	oral antibiotic (multiple and continued) and low carbohydrate diet; led to lengthening surgery of small bowel
	51b	Satoh et al., 1982	5th episode	2.75	F	drowsiness	tachypnea, palor, metabolic acidosis	urine	24.8 mmol/g of creatinine		unknown	unknown		unknown	fecal culture	lactobacillus buchneri dominant species (and produced the most D-lactate)	bacterial overgrowth	SBS, surgery at 1 yo	IV sodium bicarbonate
Paediatric Unknown
	11	Dahhak et al., 2007	first reported hospitalisation	6	unknown	dysarthria, impaired balance and reflexes, disorientation, drowsiness	severe metabolic acidosis	urine	22.9 mmol/L		unknown	34	blood gas	7.32	rectal flora	predominant anaerobic flora, mostly Gram-positive cocci (87%) and prevotella bivia (7.7%). Aero-anaerobic flora was Lactobacillus fermentum (3.9%) and enterobacteria (1.1%).	bacterial overgrowth	SBS, surgery at 6 months	Stopped oral feeding, IV sodium bicarbonate and oral antibiotic (metronidazole); neurological symptoms and laboratory abnormalities resolved in less than 24 hours
		cont…						plasma (normal < 2.4 mmol/L)	5.1mmol/L						stomach	yeast only
Adult Male
	9	Carr et al., 1982	multiple, occuring 2-3 times per week; latest reported with D-lactate measured	36	M	irritability, clumsiness, induced sleep, dysarthric, ataxia, "broad-based gait and slow heel-to-shin alternating movements"; CT scan showed "1cm cubed lipoma of the anterior portion of the corpus callosum and partial agenesis" EEGs showed "prominent high-voltage, symmetrical, 5-6 Hz activity" only during episodes	pallor, craving for water and cigarettes, metabolic acidosis	plasma	3.3mmol/L		unknown	18 mEq/L	arterial	only range presented: 7.25-7.30		unknown	organic acid production due to bowel flora dysbiosis	SBS, due to obesity, hypothalamic dysfunction	oral sodium bicarbonate (helped normalise arterial pH) but did not effect symptoms; oral neomycin and ampicillin (resulted in reduction of D-lactate levels and patient became symptomatic)
		cont…						urine	39.7mmol/L
	10	Coronado et al., 1995	3rd hospitalisation	50	M	confusion, slurred speech, anxiety, weakness, ataxia	liquid diarrhea, high anion gap acidosis,	plasma (normal 0-0.25)	6.0 mmol/L		not measured	17	arterial blood gas	7.37* desribed as "partially compensated metabolic acidosis"	stool cultures	only Lactobacillus acidophilus, no normal coliforms or pathogens detected	SBS; Lactobacillus acidophilus resistant to oral antibiotics; triggered by use of oral antibiotics	jejunoileal bypass (20 years prior); steroid-dependent chronic obstructive pulmonary disease	Cessation of oral feeds and oral antibiotics
		cont…						urine (normal 0-0.25)	21.9mmol/L
	12a	Dahlquist et al., 1984	1 year history, 1st episode during second hospitalisation	48	M	encephalopathy, motor coordination: "shakey" like he had had "a couple of drinks"	metabolic acidosis	plasma (normal undetectable)	3.2 mmol/L	plasma	"normal"	16meq/L	venous blood	7.28		unknown	not clearly specified	SBS; jejunoilleostomy for morbid obesity at 41 years of age (7 years earlier)	no treatment and lost to follow-up
	15	Flourie et al., 1990	first hospitalisation	24	M	slowed movement, motor coordination disturbances, dysarthria (weak muscles affecting speech), asterixis	metabolic acidosis, abdominal distension, vomiting, hyperchloremic acidosis (comorbid)	plasma ( 10 healthy participants M = 0.01, SD=0.01)	4.61 mmol/L	plasma (normal = 0.63-2.44)	2.48 mmol/L	unknown	arterial	7.22		unknown - see proposed cause - UTI	SBS; oral trimethoprimsulfamethoxazole to treat UTI (Enterobacter clocae) commenced 2 weeks prior to hospital admission; in preceding 9 months 2 episodes of bacteremia due to catheta (Enterobacter clocae and candida albicans)	SBS, 32 months of parental nutrition and oral feeding prior to D-la presentation	IV fluids, ceased antibiotic and oral food intake; neurological and biological abnormalities subsided within 24 hours
	23	Htyte et al., 2011	several prior to hospitalisation; 1st episode reported	60	M	ataxic gait, slurred speech, decreased consciousness, obtunded, no response to voice, minimal response to painful stimuli	respiratory and metabolic acidosis; hypercarbic respiratory failure	serum (normal < 5mmol/L - should this be 0.5?)	12.57mmol/L	serum	0.9 mmol/L	26	arterial blood gas	7.02		unknown	bacterial overgrowth proposed	SBS; 8 months earlier had jejunoileol surgery for intestinal volvulus; end-stage renal disease, 3 x weekly hemodialysis	bicarbonate, ventilatory support, antibiotics, hemodialysis, dietary modifications (reduced carbohydrate intake)
	24	Hudson et al., 1990	Only Case 2 presented (2nd during hospitalisation) [Case 1 - D-lactate not measured during D-la episode];	46	M	headache, unsteady gait, ptosis (eye drooping)	metabolic acidosis	blood	3.9mmol/L		unknown	unknown		unknown	culture	E. coli and Torulopsis glabrata (glucose-fermenting yeast)	bacterial dysbiosis	SBS 2 years earlier after mesenteric artery embolism; thiamine deficiency; other episodes reported ataxia, blurred vision, opthalmoplegia, nystagmus	oral neomycin
	25	James et al., 2010	1st hospitalisation	49	M	unsteady, wide gait, concentration and speech difficulties, blurred vision, dizzy, "mild vertical and horizontal nystagmus", truncal ataxia, "notable dysmetria on finger-nose testing"; normal MRI	excessive thirst; metabolic acidosis	blood (normal < 1.0 mmol/L	8 mmol/L		unknown	22mEq/L	arterial	7.21		unknown	suggested high rice meal the night prior	Crohn's disease leading to SBS - 2 resections at 33 and 35 years (16 and 14 years prior); esophageal bougienage 3 weeks before hospitalisation	saline; recommendation to adhere to low carbohydrate diet
	26*	Jorens et al., 2004	1st episode during hospitalisation	72	M	coma	metabolic acidosis, acute renal failure, high osmolal gap	blood (normal < 3.0 mmol/L)	110.0 mmol/L	blood (normal 0.5-2.0)	1.4mmol/L	27meq/L	arterial	7.16		unknown	propylene glycol intoxication after mistakenly eating blue hot/cold pack during hospital admission when the cold pack was applied due to temperature when on the ward post ICU	"atrial fibrillation, arterial hypertension, noninsulin dependent diabetes mellitus, chronic pulmonary disease and hypertrophic cardiomyopathy"; bronchopneumonia treated with diuretic, antibiotics, and on mechanical ventilator for 5 days in ICU	hemodialysis - regained consciousness 10 hours after commencing this treatment; further deterioration in health, gastric ulcer leading to heart, respiratory failure and hemorrhagic shock leading to death 29 days after the propylene glycol intoxication
	27	Jover et al., 1995	2nd hospitalisation	35	M	dysarthria, ataxia, "feelings of drunkenness"	metabolic acidosis	serum (normal < 0.5mmol/L)	6.95 mmol/L		unknown	22	arterial blood gas	7.04		unknown	medium-chain triglyceride (MCT) tablets commenced 5 months before hospitalisations and 1 month before the onset of neurological symptoms	SBS; resection 2 years before after acute mesenteric thrombosis; protein-calorie deficiency	Stopping MCT resulted in remission of symptoms, unlike the restriction of dietary carbohydrates (suggested after first hospitalisation that led to this episode 2 days later).
	29	Kamar et al., 2003	1st episode	80	M	confused, disoriented, delirium	tachypnea, metabolic acidosis	urine (0-20mug/l)	6,900 (mu)g/L	plasma (normal 0.6-1/7)	11mMol/L	21	blood gases	7.2		unknown	18th day postoperative after subtotal colectomy, resection of large bowel	adenocarcinomata of the colon; ischemic heart disease, hypertension, non-functioning right kidney	neomycin enemas, oral metronidazole; recovered within 36 hours
	33	Lalive et al. 2001	recurrent (D-lactate measured 12 hours after admission)	54	M	confusion, behaviour change, disorientation, somnolence, ataxia, nystagmus, dysarthria	metabolic acidosis and dehydration	plasma (normal closer to 0.100 mmol/L)	0.297 mmol/L		unknown	29	unknown	7.3		unknown	unknown	SBS	antibiotics - oral neomycin
	36*	Mason, 1986	first episode and hospitalisation	60	M	lethargy	nausea, vomiting, metabolic acidosis	blood (normal < 0.2 mmol/L)	6.8 mmol/L	blood	1.1 mmol/L	29	unknown	7.3	blood cultures	Escherichia coli	unknown	chronic pancreatititis for 10 years, gall bladder removed 9 years prior, Peustow procedure (surgery to connect pancreas to jejunum) 7 years prior, chronic renal failure (haemodialysis commenced 1 year prior), kidney transplant (4 rejections) and diabetes mellitus (with insulin treatment) developed after this.	ampicillin, flucoxacillin, getamicin, sodium bicarbonate, hemodialysis (after respiratory arrest, developed progressive lung shadowing, died 2 days later)
	42*	Nghiem et al., 1988	2nd episode	29	M	"lethargy, flacidity of the extremities"; EEG described as "moderately abnormal, with mixed slow and fast rhythms and a suggestion of a right central irritative process" (consider the patient presented with an ID)	hypothermia, bradycardia, hypotension; severe diarrhoea, metabolic acidosis	blood (normal 0)	5.7 mEq/L		unknown	30	arterial blood gas	7.27		unknown	misplacement of feeding tube/catheta (directly into transverse colon) during surgery believed to cause the D-la	"mental retardation associated with hydrocephalus, severe kyphoscoliosis, and quadriplegia", year prior presented with dysphagia (swallowing difficulties) and malnutrition; feeding had been temporarily with nasogastric tube and then had surgery for endoscopic gastrostomy.	Removal of catheta, IV bicarbonate resolved the acidosis; patient returned to nasogastric feeding. No recurrence of symptoms
								spot urine (normal 0)	200.00 mEq/L
	44	Oh et al., 1979	episode on Day 5 during 3rd hospitalisation, multiple attacks during hospitalisations	30	M	"blunted judgment, abusive behaviour, slurred speech, staggering gait, nystagmus, dysdiadochokinesia [difficulty performing rapid movement], confusion, disorientation, and delirium", EEG showed 'bilateral slow-wave activity'	nausea, vomiting, severe metabolic acidosis	serum	20.2mmol/L	serum	1.5mmol/L	37		unknown		unknown	lactobacillus acidophilus tablets were taken before onset of acidosis	SBS after emergency jejunoileostomy resection 3 years prior due to thrombosis causing gangrenous bowel	sodium bicarbonate, oral neomycin
		cont…						urinary excretion rate'	148.5mmol/L
	49	Ramakrishnan & Stokes, 1985	1st episode during 2nd hospital presentation	18	M	headaches, dizziness, bruxism, vertical nystagmus (eye spasms), flaccidity, opisthotonos (muscle spasms leading to hyperextended posture) and stupor	hyperventilation; metabolic acidosis	serum (2nd day of hospitalisation)	5.1 mg/dl		unknown	unknown	arterial	7.24	fecal gram stain	mainly gram-positive bacilli; Streptococci through morphological identification	bacterial dysbiosis	SBS, midgut volvulus and gangrene leading to surgery 2 years prior; recurrent symptoms of D-la with aggression, headaches, weakness, fluctuating consciousness; malnourishment	neomycin that abated neurological symptoms but led to diarrhoea and cessation of antibiotic.
	55	Singh et al., 2013	2nd episode reported	37	M	decreased consciousness; brain scan showed no abnormalities	breathlessness, hypotension, tachycardia, metabolic acidosis	serum (normal <0.2mmol/L)	5.18mmol/L		unknown	31mEq/l		unknown	stool cultures	Lactobacillus acidophilus	Hospitalised 1 week before first D-la episode with fever and productive cough. Treated with antibiotics for E. coli infection in sputum and intercostal drain.	SBS for tuberculosis (unsure timing)	oral neomycin, low carbohydrate diet
	58a	Stolberg et al., 1982	recurrent, an unspecified episode during July 1979 hospitalisation	45	M	altered mental status, confusion, slurred speech, stumbling, weakness, hostility	metabolic acidosis	plasma (normal, 0)	7.4 mmol/L	plasma (normal 0.6 - 2.4)	1.1 mmol/L	unknown		unknown	stool cultures	predominantly gram-positive anaerobes (eubacterium, bifidobacterium)	bacterial dysbiosis	SBS, mesenteric thrombosis from antithrombin III deficiency	oral vancomycin - symptoms resolved and D-lactate undetectable in plasma
	59	Takahashi et al., 2013	1st episode during 1st hospitalisation	28	M	somnolence	metabolic acidosis; biochemical results showed slight liver dysfunction	serum	9.8 mmol/L	serum	0.9 mmol/L	unknown	serum	7.18	Gram-stained samples (N.B. this was post antibiotic treatment)	Primarily Candida	bacterial dysbiosis	SBS, resection at 23 years (5years prior) for intestinal volvulus; recurrent dizziness, "benign paroxysmal positional vertigo"	IV sodium bicarbonate, fluids; recovered within 12 hours. Before oral intake recommenced, started oral nonabsorbable antibiotics (metronidazole, kanamycin, vancomycin). High level of D-lactate producing bacteria post antibiotic therapy led to using synbiotics (B breve Yakult, L casei Shirota, and galacto-oligosaccharide)
	61	Traube et al., 1983	1st episode	40	M	"thickened and slow speech, ataxic gait, euphoria, aloofness" "normal memory, orientation and attention"	tachypnea, diarrhoea, nausea, vomiting, metabolic acidosis	serum (normal <2 meq/L; negligible levels)	7.5meq/L	serum	2.2 meq/L		venous blood (day after D-lactate)	7.26		unknown	SBS, bacterial overgrowth (although not measured), extended metronidazole therapy	SBS, jejunoileal bypass surgery 14 years prior due to obesity	sodium bicarbonate, oral neomycin
	64	Uchida et al., 2004	2nd episode reported	22	M	slurred speech, somnolence, weakness and gait disturbance, "tottering steps and hallucinations"	metabolic acidosis	serum (described as high but no normal values shown)	3.94mmol/L		unknown	unknown		unknown	stool cultures	Lactobacilli - primarily Gram-positive anaerobes	bacterial dysbiosis	SBS, resection at 3 years old; chronic nutritional and metabolic abnormalities	oral kanamycin, probiotic (Bifidobacterium brebe and lactobacillus casei)
		cont…						urine (described as high but no normal values shown)	37.1mmol/L
Adult Female
	6	Burski et al., 2013	3rd episode reported	41	F	"I feel drunk", confusion, imbalance with walking, slurred speech	metabolic acidosis; (diarrhea as typical symptom was unchanged during episode)	plasma (normal 0-0.25mmol/L)	6.26 mmol/L	plasma (normal 0-0.25mmol/L)	2.4 mmol/L	15	arterial blood gas	7.2		unknown	SBS; high carbohydrate meal; gram-positive anaerobes (not measured)	bariatric surgery and small bowel bypass (cholecystectomy; 3 years prior); obesity; chronic diarrhea	avoid high carbohydrate meals; oral antibiotics
	12b	Dahlquist et al., 1984	multiple reported; episode on 24 Nov 1981	40	F	"gross cerebellar dysfunction with abnormal tandem, finger-to-nose, and heel-to-shin testing" lethargy, disoriented to time and place; EEG - "excessive bihemispheric theta slowing"	metabolic acidosis	blood	3.3mmol/L		unknown	unknown		unknown		unknown	caloric loading during hospitalisation	SBS; jejunoileostomy for morbid obesity 4 years before	Dietary - reduced caloric intake; surgery to enhance continuity of small bowel to colon.
		cont…						urine	88.1mmol/L
		cont…						stool (saline)	9.0 mmol/L
		cont…						stool (PYB incubation)	15.0 mmol/L
	13	Dahlqvist et al., 2013	2nd hospitalised episode	24	F	lethargy, unexplained weakness, echolalia, hostile behaviour, ataxia	metabolic acidosis	plasma (normal < 3)	9.24	plasma (1.5-2)	1.69	unknown	blood gas	7.15		unknown	SBS, increased simple sugars/carbohydrate diet	2 years prior: postpartum cardiomyopathy, left ventrivular clotting, embolism in kidneys, spleen, small intestine - leading to surgery (SBS); renal failure during first episode	IV sodium bicarbonate, oral vancomycin, low carbohydrate diet
	16(1)	Gigante et al., 2012	2nd episode documented	51	F	confused state, disorientation, weakness, blurred vision, slurred speech, "drunk" appearance	metabolic acidosis, nausea, dehydration	plasma	27.2mmol/L	plasma	1.1	27	arterial blood gas	7.28	stool cultures	S. enteritidis	SBS, Salmonella enteriditis infection	SBS, 25 years post jejunoileal bypass surgery	IV sodium bicarbonate, neurological symptoms and acidosis resided within 12 hours
		cont…						urine (normal 0-3)	38.5 mmol/L
	16(2)	cont…	3rd episode documented (2 days after second)	51	F	confusion, slurred speech, anxiety, weakness, appearing "drunk"	metabolic acidosis, diffuse abdominal pain, increased bowel movements, raised body temperature	plasma	27 mmol/L	plasma	0.7	20	arterial blood gas	7.33	stool cultures	S. enteritidis	SBS, Salmonella enteriditis infection	SBS, 25 years post jejunoileal bypass surgery	Dietary carbohydrate restriction
		cont…						urine (normal 0-3)	23 mmol/L
	20	Halverson et al., 1984	recurrent history; hospitalisation January 1983	54	F	"euphoria", "drunkeness"; slurred speech, ataxia (unable to sit upright), confused, short-term memory loss	metabolic acidosis	blood	11.5mmole/L	blood	not detected	unknown	blood	7.17		unknown	bacterial dysbiosis proposed theoretically	SBS; intestinal bypass for obesity 8 years earlier	IV sodium bicarbonate - patient responded with drop of D-lactate levels; oral vancomycin
	21	Hingorani et al., 1993	2nd hospitalised episode	40	F	auditory hallucinations, paranoid ideation, truncal ataxia, mild dysarthria, nystagmus; EEG showed bilateral slow waves; increased drowsiness and stupor (after 19 days of this episode)	metabolic acidosis	plasma	6.2mmol/L	plasma	0.8 mmol/L	25	not specified	7.117	"small-bowel aspirates"	overgrowth of gram-positive rods	bacterial dysbiosis	SBS, resection 6 years prior due to small bowel obstruction and appendicectomy	neomycin; haemodialysis
	28	Kadakia, 1995	1st hospitalised episode (episodes of D-la recurrent for 1-2 months prior with other neurological symptoms noted)	46	F	generalised weakness, slow responses	metabolic acidosis	serum (normal < 0.5 mmol/L	6.8mmol/L		unknown	22		unknown		unknown	bacterial dysbiosis proposed theoretically	SBS; resection for obesity 14 years prior; 2-3 months before reported bloating, diarrhea, dizziness, nausea, vomitting	oral neomycin led to reduction in D-lact (<0.25 mmol/L) and no further episodes at 9 month follow-up
	31	Karton et al., 1987	1st episode during 3 week observational study in hospital	26	F	"cortical dysfunction" defined as unable to respond to date, place or person with aggitation and combative behaviour	metabolic acidosis	serum	7.31 mmol/L		unknown	not specified for this episode		not specified for this episode		unknown	"ad libitum oral intake" was clear trigger in increase of D-lactate levels during 3 week observation	SBS, ileojejunal bypass 11 years prior repeated encephalopathy episodes; anemia, arthralgias, secondary amenorrhea, chronic metabolic acidosis, osteomalacia	restricting oral intake (return to parenteral)
		cont…						cerebral spinal fluid	7.2 mmol/L
	34(1)	Ludvigsen et al., 1983	repeated episodes, 1st episode with D-lactate measured	47	F	disorientation, ataxia, dysarthria	metabolic acidosis	serum	8 mmol/L		unknown	not specified for this episode		not specified for this episode		unknown	not specified	SBS, jejunoileo-bypass 7 years prior	no treatment - symptoms remitted within 8 hours
	34(2)	cont…	repeated episodes, 2nd episode with D-lactate measured	47	F	stupor	metabolic acidosis	serum	12 mmol/L		unknown	not specified for this episode		not specified for this episode		unknown	not specified	SBS, jejunoileo-bypass 7 years prior	antibiotics and oral bicarbonate; D-lactate reduced as symptoms subsided
	39*	Mendu et al., 2015	2nd hospitalised episode	66	F	altered mental status, neuropathy (fine motor coordination difficulties - "unable to button her shirt"), fatigue	tachypnea	urine (normal 0-0.25mmol/L)	0.36 mmol/L	plasma (normal 0.3-1.3 mmol/L)	8.0 mmol/L	26	serum (7.35-7.45)	7.45* described as a "compensated metabolic acidosis"	blood cultures	vancomycin-resistant enterococcus (VRE)- blood infection	VRE and glycolysis - increased glycolysis and decreased phosphorus increases the production of methyl glyoxal (MG). MG increases D-lactate production. Higher amounts of D-lactate combined with renal insufficiency decreases appropriate clearance of D-lactate.	acute lymphoblastic leukemia	unknown
	41	Narula et al., 2000	2nd episode documented	50	F	acute confusional state, disorientation, incoordination, loss of memory (unable to recall children's names), drowsy, upper extremity ataxia and wide gait	metabolic acidosis	serum	8.4mmol/l		unknown	10	serum	7.21		unknown	carbohydrate load	drug screen showed positive for benzodiazepines during first attack/hospitalisation; SBS; resection for obesity 26 years prior	no carbohydrate, oral vancomycin (described as treating 'lactate-fermenting bactera' although no microbial assessment reported)
		cont…						urine	39.9mmol/L
	57	Spillane et al., 1994	1st hospitalised episode (biochemical results only presented in ranges across encephalopathic periods)	42	F	confused, delusions, visual and auditory hallucinations, depressed level of consciousness, truncal ataxia, dysarthria, nystagmus, fluctating consciousness from unrousable to alert/normal; non-specific EEG abnormalities	metabolic acidosis	serum (normal < 0.5 mmol/L	6.2 - 9.2	serum	"normal"	19 - 36	unknown	7.1-7.3	staining from small bowel	gram-positive bacilli (e.g. Lactobacilli, Bifidobacteria)	bacterial dysbiosis	SBS, 7 years earlier had resection for adhesive and ischaemic obstructions; nephrocalcinosis; on haemodialysis for chronic renal impairment	neomycin
	58b	Stolberg et al., 1982	recurrent episodes, 1st episode with D-lactate measured	34	F	lethargy, hostile behaviour, slurred speech, intoxicated appearance, ataxia, asterixis, slow processing and responding to questions	increasing thirst, metabolic acidosis	plasma (normal, 0)	3.3mmol/L	plasma (normal 0.6 - 2.4)	0.7 mmol/L	21	blood	7.24	stool cultures	predominantly gram-positive anaerobes (Lactobacillus, Bifidobacterium)	bacterial dysbiosis	SBS, jejunoileal bypass for obesity 4 years prior	stopped oral intake, IV fluids, oral vancomycin; relapses occurred when stopped taking low dose vancomycin
	60	Tapia Guerrero et al., 2010	not specified (multiple experienced)	35	F	dizziness, unstable gait, falling - loss of balance, irritability, generalised weakness	muscle pain, diarrhoea, metabolic acidosis	blood (normal < 19 umol/L = < 0.019 mmol/L)	498umol/L	serum	"normal"	21.4 mEq/L	blood gas	7.3		unknown	SBS	SBS, surgery 5 years prior due to short bowel ischemia; prior intestinal trauma after road accident	bicarbonate, antibiotic, carbohydrate restriction
	65	Vella & Farrugia, 1998	recurrent (not specified)	50	F	confusion, weakness, ataxia, slurred speech	nausea, metabolic acidosis	blood (normal 0-0.25mmol/L)	8.2		unknown	25	blood	7.23		unknown	bacterial dysbiosis proposed theoretically	SBS, problem with stomach stapling (1980) for obesity leading to jejunum and ileal resection in 1991	fluids and oral clindamycin therapy
